# Supplementary material for: Scalable Precursor-Assisted Synthesis of a High Voltage LiNiyCo1−yPO4 Cathode for Li-Ion Batteries
Source: Nanomaterials (Basel). 2023 Dec 16;13(24):3156. doi: 10.3390/nano13243156 (PMC10746073; doi:10.3390/nano13243156)
Supplement: Supplementary file 1 [file nanomaterials-13-03156-s001.zip]

Archive with 1 entries (1 files):
- nanomaterials-2738501-supplementary.pdf
